# Supplementary material for: Air-STORM: Informed Decision Making to Improve the Success of Solar-Powered Air Quality Samplers in Challenging Environments
Source: Sensors (Basel). 2025 Aug 4;25(15):4798. doi: 10.3390/s25154798 (PMC12349474; doi:10.3390/s25154798)
Supplement: Supplementary file 1 [file sensors-25-04798-s001.zip]

Archive with 1 entries (1 files):
- sensors-3741903-supplementary.pdf
